# Supplementary material for: Genome-wide analysis of AGO, DCL and RDR gene families reveals RNA-directed DNA methylation is involved in fruit abscission in Citrus sinensis
Source: BMC Plant Biol. 2019 Sep 12;19:401. doi: 10.1186/s12870-019-1998-1 (PMC6739940; doi:10.1186/s12870-019-1998-1)
Supplement: Supplementary file 1 — Gene ID for AGO, RDR and DCL gene families used in the phylogenetic analysis (XLSX 13 kb) [file 12870_2019_1998_MOESM1_ESM.xlsx]

## Sheet: Sheet1
	Arabidopsis thaliana	Oryza sativa	Solanum lycopersicum	Populus trichocarpa	Citrus sinensis (Phytozome)	Citrus sinensis (CSAP)
DCL	AtDCL1 (AT1G01040.2)	OsDCL1a (Os03g02970)	SlDCL1 (Solyc 10g005130)	PtDCL1 (Potri.002G181400.1)	CsDCL1 (orange1.1g000174m)	CsDCL1 (orange1.1t00584)
	AtDCL2 (AT3G03300.1)	OsDCL1b (Os06g25250)	SlDCL2a (Solyc 06g048960)	PtDCL2a (Potri.008G075900.1)	CsDCL2a (orange1.1g000607m)	CsDCL2a (Cs6g03520)
	AtDCL3 (AT3G43920.2)	OsDCL1c (Os05g18850)	SlDCL2b (Solyc 11g008540)	PtDCL2b (Potri.010G181400.1)	CsDCL2b (orange1.1g003062m)	CsDCL2b (Cs6g03500)
	AtDCL4 (AT5G20320.1)	OsDCL2a (Os 03g38740)	SlDCL2c (Solyc 11g008520)	PtDCL3 (Potri.018G047500.1)	CsDCL3 (orange1.1g000379m)	CsDCL3 (Cs4g06370)
		OsDCL2b (Os09g14610)	SlDCL2d (Solyc 11g008530)	PtDCL4 (Potri.006G188800.1)	CsDCL4 (orange1.1g000380m)	CsDCL4 (Cs4g01340)
		OsDCL3a (Os01g68120)	SlDCL3 (Solyc 08g067210)
		OsDCL3b (Os10g34430)	SlDCL4 (Solyc 07g005030)
		SHO1 (Os04g43050)
AGO	AtAGO1 (AT1G48410.2)	OsAGO1a (Os02g45070)	SlAGO1a (Solyc 06g072300)	PtAGO1a (Potri.012G037100.1)	CsAGO1 (orange1.1g001466m)	CsAGO1 (Cs5g16710)
	AtAGO2 (AT1G31280.1)	OsAGO1b (Os04g47870)	SlAGO1b (Solyc 03g098280)	PtAGO1b (Potri.015G029000.1)	CsAGO2a (orange1.1g012649m)	CsAGO2a (Cs2g10760)
	AtAGO3 (AT1G31290.1)	OsAGO1c (Os02g58490)	SlAGO2a (Solyc 02g069260)	PtAGO2 (Potri.012G118700.1)	CsAGO4a (orange1.1g002449m)	CsAGO2b (Cs2g10770)
	AtAGO4 (AT2G27040.1)	OsAGO1d (Os06g51310)	SlAGO2b (Solyc 02g069270)	PtAGO3 (Potri.015G117400.1)	CsAGO4b (orange1.1g002636m)	CsAGO4a (Cs2g29070)
	AtAGO5 (AT2G27880.1)	OsPNH1 (Os06g39640)	SlAGO3 (Solyc 02g069280)	PtAGO4a (Potri.006G025900.1)	CsAGO5a (orange1.1g002204m)	CsAGO4b (Cs3g06860)
	AtAGO6 (AT2G32940.1)	OsAGO2 (Os04g52540)	SlAGO4a (Solyc 01g008960)	PtAGO4b (Potri.016G024200.1)	CsAGO5b (orange1.1g003630m)	CsAGO5a (Cs7g17940)
	AtAGO7 (AT1G69440.1)	OsAGO3 (Os04g52550)	SlAGO4b (Solyc 06g073540)	PtAGO4c (Potri.001G219700.1)	CsAGO6 (orange1.1g002661m)	CsAGO5b (Cs7g17970)
	AtAGO8 (AT5G21030.1)	OsAGO4a (Os01g16870)	SlAGO4c (Solyc 06g073530)	PtAGO5a (Potri.006G118600.1)	CsAGO7 (orange1.1g001684m)	CsAGO5c (Cs7g17930)
	AtAGO9 (AT5G21150.1)	OsAGO4b (Os04g06770)	SlAGO4d (Solyc 01g096750)	PtAGO5b (Potri.009G001500.1)	CsAGO10 (orange1.1g001954m)	CsAGO5d (Cs6g14430)
	AtAGO10 (AT5G43810.1)	OsMEL1 (Os03g58600)	SlAGO5 (Solyc 06g074730)	PtAGO5c (Potri.001G213700.1)	CsAGO15 (orange1.1g048669m)	CsAGO6 (Cs2g20520)
		SHL4 (Os03g33650)	SlAGO6 (Solyc 07g049500)	PtAGO7 (Potri.010G163800.1)		CsAGO7 (Cs7g03360)
		OsAGO11 (Os03g47830)	SlAGO7 (Solyc 01g010970)	PtAGO10a (Potri.008G158800.1)		CsAGO10 (Cs9g07740)
		OsAGO12 (Os03g47820)	SlAGO10a(Solyc 09g082830)	PtAGO10b (Potri.010G081300.1)		CsAGO15 (Cs6g16080)
		OsAGO13 (Os03g57560)	SlAGO10b(Solyc 12g006790)	PtAGO15 (Potri.008G010500.1)
		OsAGO14 (Os07g09020)	SlAGO15 (Solyc 03g111760)	PtAGO16 (Potri.014G159400.1)
		OsAGO15 (Os01g16850)
		OsAGO16 (Os07g16224)
		OsAGO17 (Os02g07310)
		OsAGO18 (Os07g28850)
RDR	AtRDR1 (At1g14790)	OsRDR1 (Os02g50330)	SlRDR1 (Solyc 05g007510)	PtRDR1a (Potri.008G136100.1)	CsRDR1a (orange1.1g002586m)	CsRDR1a (Cs2g17570)
	AtRDR2 (At4g11130)	OsRDR2 (Os04g39160)	SlRDR2 (Solyc 03g114140)	PtRDR1b (Potri.008G135800.1)	CsRDR1b (orange1.1g003789m)	CsRDR1b (Cs5g14110)
	AtRDR3 (At2g19910)	OsRDR3 (Os01g10130)	SlRDR3a (Solyc 12g008410)	PtRDR1c (Potri.010G104900.1)	CsRDR1c (orange1.1g035741m)	CsRDR2 (Cs5g05170)
	AtRDR4 (At2g19920)	OsRDR4 (Os01g10140)	SlRDR3b (Solyc 06g051170)	PtRDR1d (Potri.010G105200.1)	CsRDR2 (orange1.1g001183m)	CsRDR3 (Cs4g15260)
	AtRDR5 (At2g19930)	SHL2 (Os01g34350)	SlRDR6a (Solyc 04g014870)	PtRDR2 (Potri.015G073700.1)	CsRDR3 (orange1.1g001771m)	CsRDR6a (Cs7g05350)
	AtRDR6 (At3g49500)		SlRDR6b (Solyc 08g075820)	PtRDR3 (Potri.006G164400.1)	CsRDR6a (orange1.1g041430m)	CsRDR6b (Cs1g14730)
				PtRDR4 (Potri.007G081300.1)	CsRDR6b (orange1.1g048783m)
				PtRDR6a (Potri.006G253500.1)
				PtRDR6b (Potri.018G028100.1)
