# Supplementary material for: Genome-wide analysis of AGO, DCL and RDR gene families reveals RNA-directed DNA methylation is involved in fruit abscission in Citrus sinensis
Source: BMC Plant Biol. 2019 Sep 12;19:401. doi: 10.1186/s12870-019-1998-1 (PMC6739940; doi:10.1186/s12870-019-1998-1)
Supplement: Supplementary file 3 — Pfam and SMART domain IDs (XLSX 12 kb) [file 12870_2019_1998_MOESM3_ESM.xlsx]

## Sheet: Sheet1
Additional File 7: List of all domains present in the protein families analyzed and its respective Pfam and SMART ID.
Domain	Pfam ID	SMART ID
Gly-rich	PF12764	linked to Pfam ID
N-Terminal	PF16486	linked to Pfam ID
L1	PF08699	SM001163
PAZ	PF02170	SM000949
L2	PF16488	linked to Pfam ID
Mid	PF16487	linked to Pfam ID
Piwi	PF02171	SM000950
DEXDc	PF00270	SM000487
Helicase C	PF00271	SM000490
RNA-Binding	PF03368	linked to Pfam ID
RIBOc	PF00636	SM000535
dsRB	PF00035	SM000358
RdRP	PF05183	linked to Pfam ID
linked to Pfam ID: these domains had no SMART ID, they were linked to the corresponding ID provided for each gene in Pfam database
