# Supplementary material for: Genome-wide analysis of AGO, DCL and RDR gene families reveals RNA-directed DNA methylation is involved in fruit abscission in Citrus sinensis
Source: BMC Plant Biol. 2019 Sep 12;19:401. doi: 10.1186/s12870-019-1998-1 (PMC6739940; doi:10.1186/s12870-019-1998-1)
Supplement: Supplementary file 4 — GO term annotation of the analyzed genes (XLSX 13 kb) [file 12870_2019_1998_MOESM4_ESM.xlsx]

## Sheet: Sheet1
Gene ID	Protein	GO term
orange1.1t00584	CsDCL1	GO:0003676	[molecular_function]	nucleic acid binding
		GO:0003723	[molecular_function]	RNA binding
		GO:0003725	[molecular_function]	double-stranded RNA binding
		GO:0004386	[molecular_function]	helicase activity
		GO:0004525	[molecular_function]	ribonuclease III activity
		GO:0005515	[molecular_function]	protein binding
		GO:0005524	[molecular_function]	ATP binding
		GO:0005622	[cellular_component]	intracellular
		GO:0006396	[biological_process]	RNA processing
		GO:0008026	[molecular_function]	ATP-dependent helicase activity
		GO:0016891	[molecular_function]	endoribonuclease activity, producing 5'-phosphomonoesters
Cs6g03520	CsDCL2a	GO:0003676	[molecular_function]	nucleic acid binding
		GO:0003723	[molecular_function]	RNA binding
		GO:0003725	[molecular_function]	double-stranded RNA binding
		GO:0004386	[molecular_function]	helicase activity
		GO:0004525	[molecular_function]	ribonuclease III activity
		GO:0005515	[molecular_function]	protein binding
		GO:0005524	[molecular_function]	ATP binding
		GO:0005622	[cellular_component]	intracellular
		GO:0006396	[biological_process]	RNA processing
		GO:0008026	[molecular_function]	ATP-dependent helicase activity
		GO:0016891	[molecular_function]	endoribonuclease activity, producing 5'-phosphomonoesters
Cs6g03500	CsDCL2b	GO:0003676	[molecular_function]	nucleic acid binding
		GO:0003723	[molecular_function]	RNA binding
		GO:0003725	[molecular_function]	double-stranded RNA binding
		GO:0004386	[molecular_function]	helicase activity
		GO:0004525	[molecular_function]	ribonuclease III activity
		GO:0005515	[molecular_function]	protein binding
		GO:0005524	[molecular_function]	ATP binding
		GO:0005622	[cellular_component]	intracellular
		GO:0006396	[biological_process]	RNA processing
		GO:0008026	[molecular_function]	ATP-dependent helicase activity
		GO:0016891	[molecular_function]	endoribonuclease activity, producing 5'-phosphomonoesters
Cs4g06370	CsDCL3	GO:0003676	[molecular_function]	nucleic acid binding
		GO:0003723	[molecular_function]	RNA binding
		GO:0003725	[molecular_function]	double-stranded RNA binding
		GO:0004386	[molecular_function]	helicase activity
		GO:0004525	[molecular_function]	ribonuclease III activity
		GO:0005515	[molecular_function]	protein binding
		GO:0005524	[molecular_function]	ATP binding
		GO:0005622	[cellular_component]	intracellular
		GO:0006396	[biological_process]	RNA processing
		GO:0008026	[molecular_function]	ATP-dependent helicase activity
		GO:0016891	[molecular_function]	endoribonuclease activity, producing 5'-phosphomonoesters
Cs4g01340	CsDCL4	GO:0003676	[molecular_function]	nucleic acid binding
		GO:0003723	[molecular_function]	RNA binding
		GO:0003725	[molecular_function]	double-stranded RNA binding
		GO:0004386	[molecular_function]	helicase activity
		GO:0004525	[molecular_function]	ribonuclease III activity
		GO:0005515	[molecular_function]	protein binding
		GO:0005524	[molecular_function]	ATP binding
		GO:0005622	[cellular_component]	intracellular
		GO:0006396	[biological_process]	RNA processing
		GO:0008026	[molecular_function]	ATP-dependent helicase activity
		GO:0016891	[molecular_function]	endoribonuclease activity, producing 5'-phosphomonoesters
Cs2g17570	CsRDR1a	GO:0003968	[molecular_function]	RNA-directed RNA polymerase activity
Cs5g14110	CsRDR1b	GO:0003968	[molecular_function]	RNA-directed RNA polymerase activity
Not in CSAP	CsRDR1c
Cs5g05170	CsRDR2	GO:0003676	[molecular_function]	nucleic acid binding
		GO:0003968	[molecular_function]	RNA-directed RNA polymerase activity
Cs4g15260	CsRDR3	GO:0003968	[molecular_function]	RNA-directed RNA polymerase activity
Cs7g05350	CsRDR6a	GO:0003968	[molecular_function]	RNA-directed RNA polymerase activity
Cs1g14730	CsRDR6b	GO:0003968	[molecular_function]	RNA-directed RNA polymerase activity
Cs5g16710	CsAGO1	GO:0003676	[molecular_function]	nucleic acid binding
		GO:0005515	[molecular_function]	protein binding
Cs2g10760	CsAGO2a	GO:0003676	[molecular_function]	nucleic acid binding
		GO:0005515	[molecular_function]	protein binding
Cs2g10770	CsAGO2b	GO:0003676	[molecular_function]	nucleic acid binding
		GO:0005515	[molecular_function]	protein binding
Cs2g29070	CsAGO4a	GO:0003676	[molecular_function]	nucleic acid binding
		GO:0005515	[molecular_function]	protein binding
Cs3g06860	CsAGO4b	GO:0003676	[molecular_function]	nucleic acid binding
		GO:0005515	[molecular_function]	protein binding
Cs7g17940	CsAGO5a	GO:0003676	[molecular_function]	nucleic acid binding
		GO:0005515	[molecular_function]	protein binding
Cs7g17970	CsAGO5b	GO:0003676	[molecular_function]	nucleic acid binding
		GO:0005515	[molecular_function]	protein binding
Cs7g17930	CsAGO5c	GO:0005515	[molecular_function]	protein binding
Cs6g14430	CsAGO5d	GO:0003676	[molecular_function]	nucleic acid binding
		GO:0005515	[molecular_function]	protein binding
Cs2g20520	CsAGO6	GO:0003676	[molecular_function]	nucleic acid binding
		GO:0005515	[molecular_function]	protein binding
Cs6g16080	CsAGO6-like	GO:0003676	[molecular_function]	nucleic acid binding
		GO:0005515	[molecular_function]	protein binding
Cs7g03360	CsAGO7	GO:0003676	[molecular_function]	nucleic acid binding
		GO:0005515	[molecular_function]	protein binding
Cs9g07740	CsAGO10	GO:0003676	[molecular_function]	nucleic acid binding
		GO:0005515	[molecular_function]	protein binding
