# Supplementary material for: Genome-wide analysis of AGO, DCL and RDR gene families reveals RNA-directed DNA methylation is involved in fruit abscission in Citrus sinensis
Source: BMC Plant Biol. 2019 Sep 12;19:401. doi: 10.1186/s12870-019-1998-1 (PMC6739940; doi:10.1186/s12870-019-1998-1)
Supplement: Supplementary file 5 — Accession numbers of RNA-seq libraries used in this study (XLSX 11 kb) [file 12870_2019_1998_MOESM5_ESM.xlsx]

## Sheet: Sheet1
RNA-seq libraries used in this study
SRR4050292 - Root_R1
SRR4050293 - Root_R2
SRR6451222 - Flesh_R1
SRR6451225 - Flesh_R2
SRR6451221 - Flesh_R3
SRR6448479 - Leaf_R1
SRR6448480 - Leaf_R2
SRR4072700 - Embryo_R1
SRR4076115 - Embryo_R2
SRR2025104 - Peel_R1
SRR2025105 - Peel_R2
