# Supplementary material for: Genome-wide analysis of AGO, DCL and RDR gene families reveals RNA-directed DNA methylation is involved in fruit abscission in Citrus sinensis
Source: BMC Plant Biol. 2019 Sep 12;19:401. doi: 10.1186/s12870-019-1998-1 (PMC6739940; doi:10.1186/s12870-019-1998-1)
Supplement: Supplementary file 6 — Motifs detected in CsAGO, CsRDR and CsDCL proteins (XLSX 13 kb) [file 12870_2019_1998_MOESM6_ESM.xlsx]

## Sheet: Sheet1
Additional file 8: Conserved motif in analyzed protein families of Citrus sinensis.
	AGO Conserved Motif: DDH/H*		DCL conserved motif: DECH**		RDR conserved motif: DLDGD***
Motif present	CsAGO1	DDH/H	CsDCL1	DECH	CsRDR1a	DLDGD
	CsAGO2a	DDD/H	CsDCL2a	DECH	CsRDR1b	DLDGD
	CsAGO4a	DDH/P	CsDCL2b	DECH	CsRDR1c	DQDGE
	CsAGO4b	DDH/P	CsDCL3	DECH	CsRDR2	DLDGD
	CsAGO5a	DDY/H	CsDCL4	DECH	CsRDR3	DFDGD
	CsAGO5b	DDY/P			CsRDR6a	DLDGD
	CsAGO6	DDH/S			CsRDR6b	DLDGD
	CsAGO6-like	D-H/T
	CsAGO7	DDH/H
	CsAGO10	DDH/H
References:
*: Rivas et al., Nat Struct Mol Biol 2005 [20]; Baumberger and Baulcombe, Proc Natl Acad Sci U S A 2005 [21]
**: Liu et al., Plant Physiol 2012 [23]; Lee et al., Nature 2003 [24]
***: Cao et al., Front Plant Sci 2016 [25], Wassenegger and Krczal, Trends Plant Sci 2006 [6]
