# Supplementary material for: Genome-wide analysis of AGO, DCL and RDR gene families reveals RNA-directed DNA methylation is involved in fruit abscission in Citrus sinensis
Source: BMC Plant Biol. 2019 Sep 12;19:401. doi: 10.1186/s12870-019-1998-1 (PMC6739940; doi:10.1186/s12870-019-1998-1)
Supplement: Supplementary file 7 — Differential expression analysis of CsAGO, CsDCL and CsRDR genes (XLSX 10 kb) [file 12870_2019_1998_MOESM7_ESM.xlsx]

## Sheet: Sheet1
	ROOT				LEAF			FLESH		PEEL
	Leaf	Flesh	Peel	Embryo	Flesh	Peel	Embryo	Peel	Embryo	Embryo
CsDCL1
CsDCL2a
CsDCL2b
CsDCL3
CsDCL4
CsRDR1a
CsRDR1b
CsRDR1c
CsRDR2
CsRDR3
CsRDR6a
CsRDR6b
CsAGO1
CsAGO2a
CsAGO2b
CsAGO4a
CsAGO4b
CsAGO5a
CsAGO5b
CsAGO5c
CsAGO5d
CsAGO6
CsAGO6-like
CsAGO7
CsAGO10
	Differentially Expressed – Upregulated
	Differentially Expressed – Downregulated
	Not Differentially Expressed
CsRDR1c	The differential expression for this gene was analyzed using the genome from Phytozome database, since this gene is not present in CSAP database
