# Supplementary material for: Genome-wide analysis of AGO, DCL and RDR gene families reveals RNA-directed DNA methylation is involved in fruit abscission in Citrus sinensis
Source: BMC Plant Biol. 2019 Sep 12;19:401. doi: 10.1186/s12870-019-1998-1 (PMC6739940; doi:10.1186/s12870-019-1998-1)
Supplement: Supplementary file 9 — Microarray data of RNA silencing factors in AZ and FR from C. sinensis fruits (XLSX 13 kb) [file 12870_2019_1998_MOESM9_ESM.xlsx]

## Sheet: Sheet1
ID Microarray	ID Phytozome	Annotation	12 AZ-C log2 FC	12 AZ-C Q-value	24 AZ-C log2 FC	24 AZ-C Q-value	12 FR log2 FC	12 FR Q-Value	24 FR log2 FC	24 FR Q-value
aKN0AAI3BB02FM1_c	orange1.1g000174m	CsDCL1	-0.58±0.21	7,32E-02	-1.07±0.21	2,93E-03	-0.64±0.21	7,18E-02	-0.99±0.21	5,26E-03
aCL5658Contig1	orange1.1g002586m	CsRDR1a	-1.21±0.22	2,72E-03	-1.76±0.22	1,44E-04	-0.55±0.22	1,38E-01	-0.24±0.22	4,95E-01
aCL6327Contig1	orange1.1g001771m	CsRDR3	0.02±0.22	9,66E-01	-0.03±0.22	9,41E-01	-0.39±0.22	3,05E-01	-0.15±0.22	6,95E-01
aCL4320Contig1	orange1.1g001466m	CsAGO1	-0.19±0.21	5,88E-01	-0.26±0.21	4,37E-01	-0.31±0.21	3,94E-01	-0.82±0.21	1,57E-02
aCL5782Contig1	orange1.1g002449m	CsAGO4a	-0.79±0.25	4,70E-02	-1.20±0.25	4,63E-03	-0.17±0.25	7,31E-01	-0.99±0.25	1,47E-02
aC34102E06EF_c	orange1.1g003129m	CsAGO4a	-0.54±0.14	1,84E-02	-0.25±0.14	2,48E-01	-0.25±0.14	3,08E-01	-0.22±0.14	3,11E-01
aIC0AAA29DG08RM1_c	orange1.1g002636m	CsAGO4b	-0.27±0.11	1,04E-01	-0.23±0.11	1,56E-0101	0.03±0.11	8,86E-01	-0.12±0.11	4,82E-01
aIC0AAA58DD01RM1_c	orange1.1g002204m	CsAGO5a	0.08±0.18	8,22E-01	0.03±0.18	9,41E-01	0.10±0.18	7,76E-01	-0.17±0.18	5,61E-01
aIC0AAA44CC08RM1_c	orange1.1g001684m	CsAGO7	-0.25±0.22	5,01E-01	0.12±0.22	7,61E-01	0.31±0.22	4,38E-01	0.08±0.22	8,34E-01
aCL8362Contig1	orange1.1g005428m	CsAGO10	-0.39±0.22	2,44E-01	-0.15±0.22	6,95E-01	-0.71±0.22	5,16E-02	0.13±0.22	7,21E-01
aC32104F12EF_c	orange1.1g001954m	CsAGO10	0.08±0.35	9,04E-01	-0.14±0.35	8,24E-01	-0.61±0.35	3,08E-01	-0.42±0.35	4,39E-01
aCL1403Contig1	orange1.1g006189m	CsSGS3	-0.70±0.22	4,40E-02	-1.30±0.22	1,19E-03	-0.57±0.22	1,29E-01	-0.73±0.22	3,41E-02
aC06017E10SK_c	orange1.1g026004m	CsSHH1	-0.63±0.17	2,25E-02	-0.67±0.17	1,43E-02	-0.05±0.17	8,94E-01	-0.10±0.17	7,28E-01
aCL2100Contig1	orange1.1g001050m	CsNRPD2	-0.71±0.16	7,93E-03	-0.53±0.16	2,94E-02	-0.36±0.16	1,75E-01	-0.25±0.16	2,88E-01
aKN0AAP5YG14FM1_c	orange1.1g001050m	CsNRPD2	-0.28±0.37	6,53E-01	0.01±0.37	9,86E-01	0.02±0.37	9,87E-01	0.19±0.37	7,70E-01
			Q-value < 0.05 and 0.5 > FC < 2
			Q-value ≥ 0.05
			AZ: abscission zone
			FR: Fruit Rind
			C: control without ethylene treatment
