# Supplementary material for: Genome-wide analysis of AGO, DCL and RDR gene families reveals RNA-directed DNA methylation is involved in fruit abscission in Citrus sinensis
Source: BMC Plant Biol. 2019 Sep 12;19:401. doi: 10.1186/s12870-019-1998-1 (PMC6739940; doi:10.1186/s12870-019-1998-1)
Supplement: Supplementary file 11 — Primers used for qRT-PCR (XLSX 11 kb) [file 12870_2019_1998_MOESM11_ESM.xlsx]

## Sheet: Hoja1
Primers used for qRT-PCR
Gene name	Phytozome ID	Primer name	Primer sequence (5' - 3')
CsSSH1	orange1.1g026004m	FW_CsSSH1	GAATGTGTCAAGGTCAACGTTG
		RV_CsSSH1	TTGGCAGCCTTCTGTGTCGT
CsSGS3	orange1.1g006189m	FW_CsSGS3	AGGCATTGGGAGGAAGAGGT
		RV_CsSGS3	TTTCTAACATCCTTACATCTCAG
CsNRPD2	orange1.1g001050m	FW_CsNRPD2	GCTACTCCCTCTGTTGATGC
		RV_CsNRPD2	CGAACCATTTCACCAGTTCGG
CsDCL1	orange1.1g000174m	FW_CsDCL1	CTGTTTGCGTAGAAATTGGCCT
		RV_CsDCL1	TTTTGACACTAGGCATTGGCTC
CsAGO4a	orange1.1g002449m	FW_CsAGO4a	GATGAGCTGCAGGAACTAGTG
		RV_CsAGO4a	GCAGATGTCATCCCACCCTG
CsUBI	orange1.1g032515m	FW_CsUbi	TGTTTGTAGGGCTATAATCGCT
		RV_CsUbi	CGTCAATCACCCCTTCTTTGG
